# Supplementary material for: 3-Phenyllactic Acid and Polyphenols Are Substances Enhancing the Antibacterial Effect of Methylglyoxal in Manuka Honey
Source: Foods. 2023 Mar 4;12(5):1098. doi: 10.3390/foods12051098 (PMC10000891; doi:10.3390/foods12051098)
Supplement: Supplementary file 1 [file foods-12-01098-s001.zip]

Archive with 1 entries (1 files):
- foods-2206555-supplementary.pdf
